# Supplementary material for: Temporomandibular Disorders as a Risk Factor for Suicidal Behavior: A Systematic Review
Source: J Pers Med. 2022 Oct 28;12(11):1782. doi: 10.3390/jpm12111782 (PMC9692338; doi:10.3390/jpm12111782)
Supplement: Supplementary file 1 [file jpm-12-01782-s001.zip]

Archive with 1 entries (1 files):
- jpm-1954341-supplementary.pdf
